# Supplementary material for: (3-Amino­phen­yl)methanol
Source: Acta Crystallogr Sect E Struct Rep Online. 2011 Jul 23;67(Pt 8):o2118. doi: 10.1107/S1600536811029163 (PMC3213559; doi:10.1107/S1600536811029163)
Supplement: Supplementary file 1 [file e-67-o2118-sup1.cif]

##############################################################################
#                                                                            #
# This CIF contains the data in a paper accepted for publication in          #
# Acta Crystallographica Section E. It conforms to the requirements of       #
# Notes for Authors for Acta Crystallographica Section E, and has been       #
# peer reviewed under the auspices of the IUCr Commission on Journals.       #
#                                                                            #
# Full details of the Crystallographic Information File format               #
# are given in the paper "The Crystallographic Information File (CIF):       #
# a New Standard Archive File for Crystallography" by S. R. Hall, F. H.      #
# Allen and I. D. Brown [Acta Cryst. (1991), A47, 655-685].                  #
#                                                                            #
# The current version of the core CIF dictionary is obtainable from          #
# ftp://ftp.iucr.org/pub/cif_core.dic.                                       #
#                                                                            #
# Software is freely available for graphical display of the structure(s)     #
# in this CIF. For information consult the CIF software page                 #
# http://www.iucr.org/resources/cif/software.                                #
#                                                                            #
# This file may be used for bona fide research purposes within the           #
# scientific community so long as proper attribution is given to the journal # 
# article from which it was obtained.                                        #
#                                                                            #
##############################################################################
data_I
_audit_creation_method     SHELXL-97
_chemical_name_systematic
;
(3-Aminophenyl)methanol
;
_chemical_name_common
;
3-Aminobenzyl alcohol
;
_chemical_formula_moiety     'C7 H9 N O'
_chemical_formula_sum     'C7 H9 N O'
_chemical_formula_iupac     'C7 H9 N O'
_chemical_formula_weight     123.15
_chemical_melting_point     ?
_symmetry_cell_setting     orthorhombic
_symmetry_space_group_name_H-M     'P 21 21 21'
_symmetry_space_group_name_Hall     'P 2ac 2ab'
loop_
    _symmetry_equiv_pos_as_xyz
    'x, y, z'
    '-x+1/2, -y, z+1/2'
    'x+1/2, -y+1/2, -z'
    '-x, y+1/2, -z+1/2'
_cell_length_a     4.7977(4)
_cell_length_b     6.2954(6)
_cell_length_c     21.6341(18)
_cell_angle_alpha     90.00
_cell_angle_beta     90.00
_cell_angle_gamma     90.00
_cell_volume     653.42(10)
_cell_formula_units_Z     4
_cell_measurement_reflns_used     5183
_cell_measurement_theta_min     3.37
_cell_measurement_theta_max     28.08
_cell_measurement_temperature     200(2)
_exptl_crystal_description     platelet
_exptl_crystal_colour     brown
_exptl_crystal_size_max     0.531
_exptl_crystal_size_mid     0.470
_exptl_crystal_size_min     0.186
_exptl_crystal_density_diffrn     1.252
_exptl_crystal_density_meas     ?
_exptl_crystal_density_method     'not measured'
_exptl_crystal_F_000     264
_exptl_absorpt_coefficient_mu     0.085
_exptl_absorpt_correction_type     multi-scan
_exptl_absorpt_process_details     '(SADABS; Bruker, 2008)'
_exptl_absorpt_correction_T_min     0.8685
_exptl_absorpt_correction_T_max     1.0000
_exptl_special_details     ?
_diffrn_ambient_temperature     200(2)
_diffrn_radiation_type     MoK\a
_diffrn_radiation_wavelength     0.71073
_diffrn_radiation_source     'fine-focus sealed tube'
_diffrn_radiation_monochromator     graphite
_diffrn_measurement_device_type     'Bruker APEXII CCD'
_diffrn_measurement_device     ?
_diffrn_measurement_method     '\f and \w'
_diffrn_reflns_number     6010
_diffrn_reflns_av_R_equivalents     0.0202
_diffrn_reflns_av_sigmaI/netI     0.0118
_diffrn_reflns_theta_min     3.37
_diffrn_reflns_theta_max     27.99
_diffrn_reflns_theta_full     27.99
_diffrn_measured_fraction_theta_max     0.989
_diffrn_measured_fraction_theta_full     0.989
_diffrn_reflns_limit_h_min     -6
_diffrn_reflns_limit_h_max     6
_diffrn_reflns_limit_k_min     -7
_diffrn_reflns_limit_k_max     8
_diffrn_reflns_limit_l_min     -23
_diffrn_reflns_limit_l_max     28
_refine_special_details
;
Due to the absence of a strong anomalous scatterer, the Flack parameter is
meaningless. Thus, Friedel opposites (600 pairs) have been merged and the item
was removed from the CIF.
;
_reflns_number_total     961
_reflns_number_gt     924
_reflns_threshold_expression     I>2sigma(I)
_refine_ls_structure_factor_coef     Fsqd
_refine_ls_matrix_type     full
_refine_ls_R_factor_all     0.0342
_refine_ls_R_factor_gt     0.0331
_refine_ls_wR_factor_gt     0.0834
_refine_ls_wR_factor_ref     0.0844
_refine_ls_goodness_of_fit_ref     1.106
_refine_ls_restrained_S_all     1.106
_refine_ls_number_reflns     961
_refine_ls_number_parameters     94
_refine_ls_number_restraints     0
_refine_ls_hydrogen_treatment     mixed
_refine_ls_weighting_scheme     calc
_refine_ls_weighting_details
         'calc w=1/[\s^2^(Fo^2^)+(0.0484P)^2^+0.1019P] where P=(Fo^2^+2Fc^2^)/3'
_atom_sites_solution_hydrogens     geom
_atom_sites_solution_primary     direct
_atom_sites_solution_secondary     difmap
_refine_ls_shift/su_max     0.000
_refine_ls_shift/su_mean     0.000
_refine_diff_density_max     0.190
_refine_diff_density_min     -0.162
_refine_ls_extinction_method     none
_refine_ls_extinction_coef     ?
loop_
    _atom_type_symbol
    _atom_type_description
    _atom_type_scat_dispersion_real
    _atom_type_scat_dispersion_imag
    _atom_type_scat_source
    'C' 'C' 0.0033 0.0016
                         'International Tables Vol C Tables 4.2.6.8 and 6.1.1.4'
    'H' 'H' 0.0000 0.0000
                         'International Tables Vol C Tables 4.2.6.8 and 6.1.1.4'
    'N' 'N' 0.0061 0.0033
                         'International Tables Vol C Tables 4.2.6.8 and 6.1.1.4'
    'O' 'O' 0.0106 0.0060
                         'International Tables Vol C Tables 4.2.6.8 and 6.1.1.4'
_computing_data_collection     'APEX2 (Bruker, 2010)'
_computing_cell_refinement     'SAINT (Bruker, 2010)'
_computing_data_reduction     'SAINT (Bruker, 2010)'
_computing_structure_solution     'SHELXS97 (Sheldrick, 2008)'
_computing_structure_refinement     'SHELXL97 (Sheldrick, 2008)'
_computing_molecular_graphics
             'ORTEP-3 (Farrugia, 1997) and Mercury (Macrae <i>et al.</i>, 2008)'
_computing_publication_material
                            'SHELXL97 (Sheldrick, 2008) and PLATON (Spek, 2009)'
loop_
    _atom_site_type_symbol
    _atom_site_label
    _atom_site_fract_x
    _atom_site_fract_y
    _atom_site_fract_z
    _atom_site_U_iso_or_equiv
    _atom_site_adp_type
    _atom_site_calc_flag
    _atom_site_refinement_flags
    _atom_site_occupancy
    _atom_site_symmetry_multiplicity
    _atom_site_disorder_assembly
    _atom_site_disorder_group
    O O1 0.3733(2) -0.37165(17) 0.18291(4) 0.0277(3) Uani d . 1 1 . .
    H H81 0.524(6) -0.439(4) 0.1893(9) 0.049(6) Uiso d . 1 1 . .
    N N1 0.8480(3) 0.35877(19) 0.19920(6) 0.0287(3) Uani d . 1 1 . .
    H H71 1.002(5) 0.432(3) 0.1955(9) 0.040(5) Uiso d . 1 1 . .
    H H72 0.811(4) 0.303(3) 0.2368(9) 0.035(5) Uiso d . 1 1 . .
    C C1 0.3760(3) -0.2875(2) 0.12190(6) 0.0313(3) Uani d . 1 1 . .
    H H1A 0.1858 -0.2383 0.1114 0.038 Uiso calc R 1 1 . .
    H H1B 0.4250 -0.4028 0.0927 0.038 Uiso calc R 1 1 . .
    C C2 0.5769(3) -0.1056(2) 0.11274(6) 0.0236(3) Uani d . 1 1 . .
    C C3 0.6316(3) 0.0359(2) 0.16033(6) 0.0252(3) Uani d . 1 1 . .
    H H3 0.5471 0.0147 0.1996 0.030 Uiso calc R 1 1 . .
    C C4 0.8087(3) 0.2089(2) 0.15151(6) 0.0237(3) Uani d . 1 1 . .
    C C5 0.9317(3) 0.2381(2) 0.09359(7) 0.0303(3) Uani d . 1 1 . .
    H H5 1.0527 0.3552 0.0867 0.036 Uiso calc R 1 1 . .
    C C6 0.8774(3) 0.0967(2) 0.04623(7) 0.0325(3) Uani d . 1 1 . .
    H H6 0.9615 0.1177 0.0070 0.039 Uiso calc R 1 1 . .
    C C7 0.7016(3) -0.0758(2) 0.05529(6) 0.0278(3) Uani d . 1 1 . .
    H H7 0.6667 -0.1727 0.0225 0.033 Uiso calc R 1 1 . .
loop_
    _atom_site_aniso_label
    _atom_site_aniso_U_11
    _atom_site_aniso_U_22
    _atom_site_aniso_U_33
    _atom_site_aniso_U_12
    _atom_site_aniso_U_13
    _atom_site_aniso_U_23
    O1 0.0305(5) 0.0253(5) 0.0271(5) -0.0050(5) 0.0030(4) 0.0028(4)
    N1 0.0328(6) 0.0248(6) 0.0284(6) -0.0090(5) 0.0021(5) -0.0024(5)
    C1 0.0372(7) 0.0310(7) 0.0259(6) -0.0156(7) -0.0035(6) 0.0025(5)
    C2 0.0230(6) 0.0219(6) 0.0259(6) -0.0044(5) -0.0029(5) 0.0024(5)
    C3 0.0274(6) 0.0257(6) 0.0225(5) -0.0066(6) 0.0022(5) 0.0013(5)
    C4 0.0239(6) 0.0209(6) 0.0265(6) -0.0022(6) -0.0011(5) 0.0004(5)
    C5 0.0320(7) 0.0275(7) 0.0313(7) -0.0102(6) 0.0051(6) 0.0015(6)
    C6 0.0359(7) 0.0359(7) 0.0257(6) -0.0078(7) 0.0071(6) 0.0011(6)
    C7 0.0306(6) 0.0281(7) 0.0248(6) -0.0043(6) -0.0002(6) -0.0024(5)
_geom_special_details
;
;
loop_
    _geom_bond_atom_site_label_1
    _geom_bond_atom_site_label_2
    _geom_bond_site_symmetry_2
    _geom_bond_distance
    _geom_bond_publ_flag
    O1 C1 . 1.4222(16) ?
    O1 H81 . 0.85(3) ?
    N1 C4 . 1.4105(17) ?
    N1 H71 . 0.87(2) ?
    N1 H72 . 0.904(19) ?
    C1 C2 . 1.5100(19) ?
    C1 H1A . 0.9900 ?
    C1 H1B . 0.9900 ?
    C2 C3 . 1.3865(19) ?
    C2 C7 . 1.3922(19) ?
    C3 C4 . 1.3945(19) ?
    C3 H3 . 0.9500 ?
    C4 C5 . 1.3972(19) ?
    C5 C6 . 1.382(2) ?
    C5 H5 . 0.9500 ?
    C6 C7 . 1.389(2) ?
    C6 H6 . 0.9500 ?
    C7 H7 . 0.9500 ?
loop_
    _geom_angle_atom_site_label_1
    _geom_angle_atom_site_label_2
    _geom_angle_atom_site_label_3
    _geom_angle_site_symmetry_1
    _geom_angle_site_symmetry_3
    _geom_angle
    _geom_angle_publ_flag
    C1 O1 H81 . . 109.2(14) ?
    C4 N1 H71 . . 113.4(13) ?
    C4 N1 H72 . . 111.9(12) ?
    H71 N1 H72 . . 117.0(16) ?
    O1 C1 C2 . . 114.20(11) ?
    O1 C1 H1A . . 108.7 ?
    C2 C1 H1A . . 108.7 ?
    O1 C1 H1B . . 108.7 ?
    C2 C1 H1B . . 108.7 ?
    H1A C1 H1B . . 107.6 ?
    C3 C2 C7 . . 119.66(12) ?
    C3 C2 C1 . . 120.72(12) ?
    C7 C2 C1 . . 119.58(12) ?
    C2 C3 C4 . . 121.04(12) ?
    C2 C3 H3 . . 119.5 ?
    C4 C3 H3 . . 119.5 ?
    C3 C4 C5 . . 118.85(12) ?
    C3 C4 N1 . . 120.24(12) ?
    C5 C4 N1 . . 120.78(12) ?
    C6 C5 C4 . . 120.04(13) ?
    C6 C5 H5 . . 120.0 ?
    C4 C5 H5 . . 120.0 ?
    C5 C6 C7 . . 120.90(13) ?
    C5 C6 H6 . . 119.6 ?
    C7 C6 H6 . . 119.6 ?
    C6 C7 C2 . . 119.50(12) ?
    C6 C7 H7 . . 120.3 ?
    C2 C7 H7 . . 120.3 ?
loop_
    _geom_torsion_atom_site_label_1
    _geom_torsion_atom_site_label_2
    _geom_torsion_atom_site_label_3
    _geom_torsion_atom_site_label_4
    _geom_torsion_site_symmetry_1
    _geom_torsion_site_symmetry_2
    _geom_torsion_site_symmetry_3
    _geom_torsion_site_symmetry_4
    _geom_torsion
    _geom_torsion_publ_flag
    O1 C1 C2 C3 . . . . -33.0(2) ?
    O1 C1 C2 C7 . . . . 149.06(13) ?
    C7 C2 C3 C4 . . . . 0.4(2) ?
    C1 C2 C3 C4 . . . . -177.54(13) ?
    C2 C3 C4 C5 . . . . 0.0(2) ?
    C2 C3 C4 N1 . . . . 175.95(13) ?
    C3 C4 C5 C6 . . . . -0.1(2) ?
    N1 C4 C5 C6 . . . . -176.05(14) ?
    C4 C5 C6 C7 . . . . -0.1(2) ?
    C5 C6 C7 C2 . . . . 0.5(2) ?
    C3 C2 C7 C6 . . . . -0.6(2) ?
    C1 C2 C7 C6 . . . . 177.36(13) ?
loop_
    _geom_hbond_atom_site_label_D
    _geom_hbond_atom_site_label_H
    _geom_hbond_atom_site_label_A
    _geom_hbond_site_symmetry_A
    _geom_hbond_distance_DH
    _geom_hbond_distance_HA
    _geom_hbond_distance_DA
    _geom_hbond_angle_DHA
    O1 H81 N1 1_545 0.85(3) 2.02(3) 2.8620(18) 171(2)
    N1 H71 O1 1_665 0.87(2) 2.19(2) 3.0588(16) 177(2)
    N1 H72 O1 4_655 0.904(19) 2.24(2) 3.1204(16) 165.3(16)
data_global
_journal_date_recd_electronic     2011-07-12
_journal_date_accepted     2011-07-19
_journal_name_full     'Acta Crystallographica, Section E'
_journal_year     2011
_journal_volume     67
_journal_issue      8
_journal_page_first     o2118
_journal_page_last     o2118
_journal_paper_category     QO
_journal_coeditor_code     BX2363
_publ_contact_author_name     'Dr Richard Betz'
_publ_contact_author_address
;
Department of Chemistry
Nelson Mandela Metropolitan University
Summerstrand Campus (South)
University Way
Summerstrand
PO Box 77000
Port Elizabeth
6031
South Africa
;
_publ_contact_author_email     'richard.betz@webmail.co.za'
_publ_contact_author_fax     '+27-41-504-4236'
_publ_contact_author_phone     '+27-41-504-4285'
_publ_section_title
;
(3-Aminophenyl)methanol
;
loop_
    _publ_author_name
    _publ_author_address
    'Betz, Richard'
;
Nelson Mandela Metropolitan University
Summerstrand Campus
Department of Chemistry
University Way
Summerstrand
PO Box 77000
Port Elizabeth 6031
South Africa
;
    'Gerber, Thomas'
;
Nelson Mandela Metropolitan University
Summerstrand Campus
Department of Chemistry
University Way
Summerstrand
PO Box 77000
Port Elizabeth 6031
South Africa
;
    'Hosten, Eric'
;
Nelson Mandela Metropolitan University
Summerstrand Campus
Department of Chemistry
University Way
Summerstrand
PO Box 77000
Port Elizabeth 6031
South Africa
;
_publ_section_synopsis     .
