# Supplementary material for: (3-Amino­phen­yl)methanol
Source: Acta Crystallogr Sect E Struct Rep Online. 2011 Jul 23;67(Pt 8):o2118. doi: 10.1107/S1600536811029163 (PMC3213559; doi:10.1107/S1600536811029163)
Supplement: Supplementary file 3 [file e-67-o2118-Isup3.hkl]

# 
# h,k,l, Fc-squared, Fo-squared, sigma(Fo-squared) and status flag 
# 
data_I
_shelx_title ' ba273_s in P2(1)2(1)2(1)' 
_shelx_refln_list_code          4 
_shelx_F_calc_maximum       65.57 
_exptl_crystal_F_000       264.00 
_reflns_d_resolution_high  0.7571 
 
loop_ 
 _symmetry_equiv_pos_as_xyz 
 'x, y, z' 
 '-x+1/2, -y, z+1/2' 
 'x+1/2, -y+1/2, -z' 
 '-x, y+1/2, -z+1/2' 
 
_cell_length_a     4.7977 
_cell_length_b     6.2954 
_cell_length_c    21.6341 
_cell_angle_alpha  90.000 
_cell_angle_beta   90.000 
_cell_angle_gamma  90.000 
 
_shelx_F_squared_multiplier     1.000 
 
loop_ 
 _refln_index_h 
 _refln_index_k 
 _refln_index_l 
 _refln_F_squared_calc 
 _refln_F_squared_meas 
 _refln_F_squared_sigma 
 _refln_observed_status 
   2   0   0       20.94       26.18      0.39 o 
   4   0   0      678.37      668.04      8.43 o 
   6   0   0        0.10        0.40      0.30 o 
   1   1   0     3108.43     2749.79     20.07 o 
   2   1   0      343.23      362.24      2.63 o 
   3   1   0      340.37      345.38      2.74 o 
   4   1   0        9.08        8.84      0.25 o 
   5   1   0        4.62        6.13      0.43 o 
   6   1   0       51.66       50.99      0.81 o 
   0   2   0      237.28      229.68      2.70 o 
   1   2   0       99.75       84.12      0.64 o 
   2   2   0        8.96        9.06      0.26 o 
   3   2   0       67.71       67.64      0.66 o 
   4   2   0        0.66        0.95      0.14 o 
   5   2   0       20.37       19.59      0.44 o 
   6   2   0        0.00       -0.21      0.21 o 
   1   3   0       64.06       74.10      0.71 o 
   2   3   0        6.74        7.23      0.20 o 
   3   3   0       34.26       34.53      0.46 o 
   4   3   0        4.71        4.48      0.28 o 
   5   3   0        5.51        5.22      0.65 o 
   0   4   0      288.22      279.81      3.86 o 
   1   4   0       30.18       31.60      0.39 o 
   2   4   0        0.04        0.14      0.11 o 
   3   4   0       16.39       22.63      0.47 o 
   4   4   0       37.01       36.98      0.65 o 
   5   4   0        9.85       10.55      0.45 o 
   1   5   0        1.47        1.61      0.20 o 
   2   5   0        0.00        0.34      0.17 o 
   3   5   0       26.04       24.63      0.51 o 
   4   5   0        6.32        5.98      0.32 o 
   5   5   0        5.75        7.21      0.58 o 
   0   6   0      104.81      107.00      1.70 o 
   1   6   0        0.04        0.12      0.18 o 
   2   6   0        2.21        2.46      0.24 o 
   3   6   0       13.38       12.01      0.41 o 
   4   6   0        0.22        0.80      0.33 o 
   1   7   0       92.21       92.29      1.42 o 
   2   7   0       53.36       55.03      0.99 o 
   3   7   0        0.25        0.24      0.26 o 
   0   8   0       21.56       21.76      1.11 o 
   1   8   0       64.05       67.62      1.16 o 
   1   0   1      406.42      386.53      2.43 o 
   2   0   1      506.54      485.24      3.78 o 
   3   0   1        4.37        3.43      0.14 o 
   5   0   1       77.69       75.79      1.01 o 
   6   0   1       15.26       14.98      0.43 o 
   0   1   1       22.90       22.82      0.21 o 
   1   1   1     2816.31     2471.14     14.84 o 
   2   1   1     1250.42     1216.05      6.47 o 
   3   1   1      115.62      121.94      0.73 o 
   4   1   1        2.53        2.21      0.10 o 
   5   1   1       67.24       65.41      0.69 o 
   6   1   1       15.19       17.11      0.32 o 
   0   2   1       96.42       97.03      0.84 o 
   1   2   1      561.26      570.87      3.22 o 
   2   2   1      442.93      481.80      2.66 o 
   3   2   1       43.07       51.14      0.36 o 
   4   2   1       32.82       30.83      0.31 o 
   5   2   1        4.17        4.06      0.18 o 
   6   2   1        2.24        1.83      0.18 o 
   0   3   1      164.97      171.74      1.70 o 
   1   3   1       96.96      105.13      0.72 o 
   2   3   1      150.46      145.64      1.01 o 
   3   3   1       44.39       44.79      0.39 o 
   4   3   1       31.07       26.54      0.36 o 
   5   3   1       31.58       28.87      0.47 o 
   0   4   1       21.55       24.05      0.34 o 
   1   4   1       34.04       36.22      0.33 o 
   2   4   1        5.14        5.94      0.15 o 
   3   4   1       52.75       43.06      0.48 o 
   4   4   1       25.10       20.35      0.33 o 
   5   4   1       20.43       17.04      0.39 o 
   0   5   1       19.00       19.90      0.32 o 
   1   5   1       24.54       26.27      0.28 o 
   2   5   1       56.36       53.03      0.53 o 
   3   5   1        1.71        1.79      0.16 o 
   4   5   1        9.05        7.86      0.25 o 
   5   5   1       13.17       14.31      0.43 o 
   0   6   1      117.34      116.50      1.64 o 
   1   6   1       20.16       20.33      0.33 o 
   2   6   1        4.59        4.05      0.19 o 
   3   6   1        8.01        7.54      0.26 o 
   4   6   1        8.52        8.61      0.32 o 
   0   7   1        3.70        4.22      0.30 o 
   1   7   1       10.20       11.08      0.30 o 
   2   7   1       35.00       36.81      0.54 o 
   3   7   1        2.07        2.50      0.21 o 
   0   8   1        4.78        5.49      0.36 o 
   1   8   1        0.45        0.67      0.19 o 
   1   0   2     2001.48     1863.79     15.00 o 
   2   0   2       12.15       13.71      0.18 o 
   3   0   2       24.66       29.02      0.32 o 
   4   0   2       43.98       44.68      0.54 o 
   5   0   2        8.34        9.38      0.33 o 
   6   0   2       12.38       10.99      0.38 o 
   0   1   2      702.88      682.16      5.46 o 
   1   1   2     4298.81     3569.81     33.80 o 
   2   1   2      115.46      117.99      0.66 o 
   3   1   2      332.83      337.56      1.89 o 
   4   1   2       17.23       17.76      0.22 o 
   5   1   2        8.37        9.01      0.23 o 
   6   1   2        4.01        4.69      0.21 o 
   0   2   2       14.47       17.37      0.20 o 
   1   2   2     1292.49     1250.99      6.64 o 
   2   2   2      774.76      793.72      4.50 o 
   3   2   2      308.94      305.96      1.84 o 
   4   2   2       12.87       12.01      0.20 o 
   5   2   2       30.75       29.74      0.39 o 
   6   2   2        2.41        2.15      0.18 o 
   0   3   2      339.81      326.20      3.13 o 
   1   3   2       61.37       59.45      0.46 o 
   2   3   2      179.61      189.08      1.26 o 
   3   3   2        6.83        7.77      0.17 o 
   4   3   2      102.36      104.68      0.96 o 
   5   3   2        2.76        3.69      0.21 o 
   0   4   2       27.15       27.10      0.37 o 
   1   4   2       26.70       26.54      0.27 o 
   2   4   2       34.94       35.31      0.35 o 
   3   4   2       15.55       14.36      0.25 o 
   4   4   2       14.87       12.66      0.27 o 
   5   4   2        1.22        1.51      0.19 o 
   0   5   2        0.00        0.21      0.15 o 
   1   5   2       53.88       49.14      0.44 o 
   2   5   2       41.04       34.91      0.40 o 
   3   5   2       22.80       21.39      0.34 o 
   4   5   2        5.47        5.78      0.29 o 
   5   5   2       10.92       13.51      0.43 o 
   0   6   2      117.37      116.70      1.82 o 
   1   6   2       30.43       33.44      0.44 o 
   2   6   2        5.31        5.07      0.21 o 
   3   6   2       41.13       42.71      0.55 o 
   4   6   2       29.81       30.00      0.50 o 
   0   7   2       96.65      100.91      1.50 o 
   1   7   2       82.02       81.37      0.91 o 
   2   7   2       18.73       19.23      0.38 o 
   3   7   2        9.78       11.10      0.33 o 
   0   8   2        9.97        9.88      0.59 o 
   1   8   2        1.44        1.06      0.22 o 
   1   0   3        4.56        4.79      0.10 o 
   2   0   3      611.51      597.72      4.48 o 
   3   0   3       73.94       67.82      0.61 o 
   4   0   3      160.69      152.12      1.47 o 
   5   0   3        4.17        4.92      0.28 o 
   6   0   3        3.08        2.78      0.26 o 
   0   1   3        0.07        2.17      0.84 o 
   1   1   3      227.53      230.52      1.12 o 
   2   1   3      200.24      203.80      1.08 o 
   3   1   3       41.08       43.16      0.32 o 
   4   1   3       45.90       45.03      0.38 o 
   5   1   3       14.83       15.29      0.30 o 
   6   1   3       21.58       21.31      0.36 o 
   0   2   3        3.69        3.64      0.17 o 
   1   2   3      469.22      467.36      2.47 o 
   2   2   3      643.81      670.63      3.69 o 
   3   2   3      288.38      281.48      1.64 o 
   4   2   3       22.59       21.23      0.25 o 
   5   2   3       23.94       25.48      0.36 o 
   6   2   3       12.56       11.99      0.29 o 
   0   3   3      100.91      102.23      1.05 o 
   1   3   3      526.50      545.78      3.34 o 
   2   3   3       67.41       70.27      0.50 o 
   3   3   3       89.46       87.32      0.65 o 
   4   3   3       18.93       18.17      0.28 o 
   5   3   3        8.21        8.03      0.26 o 
   0   4   3      211.16      227.07      2.24 o 
   1   4   3       68.30       65.54      0.52 o 
   2   4   3       73.83       70.09      0.55 o 
   3   4   3       14.01       12.67      0.28 o 
   4   4   3       10.58        8.46      0.24 o 
   5   4   3        9.73       10.58      0.33 o 
   0   5   3       81.34       83.04      0.90 o 
   1   5   3       66.54       63.50      0.58 o 
   2   5   3        1.32        0.56      0.12 o 
   3   5   3       64.67       57.92      0.62 o 
   4   5   3        7.86        8.70      0.27 o 
   5   5   3        1.99        2.04      0.38 o 
   0   6   3       44.08       44.05      0.69 o 
   1   6   3      213.92      206.66      2.04 o 
   2   6   3       22.04       20.10      0.35 o 
   3   6   3       15.62       18.26      0.35 o 
   4   6   3        7.15        8.58      0.32 o 
   0   7   3       87.23       84.88      1.31 o 
   1   7   3        4.18        4.38      0.22 o 
   2   7   3       16.49       17.75      0.37 o 
   3   7   3       22.85       25.64      0.46 o 
   0   8   3        0.31        0.22      0.34 o 
   1   8   3        3.50        4.12      0.27 o 
   1   0   4      149.84      164.34      1.06 o 
   2   0   4       52.66       52.43      0.47 o 
   3   0   4       91.55      101.99      0.87 o 
   4   0   4       57.13       57.12      0.65 o 
   5   0   4       14.09       16.58      0.41 o 
   6   0   4        9.26        8.77      0.36 o 
   0   1   4     2612.02     2244.70     25.97 o 
   1   1   4      268.60      280.47      1.35 o 
   2   1   4       60.80       63.45      0.37 o 
   3   1   4      215.13      211.98      1.25 o 
   4   1   4       39.67       38.09      0.38 o 
   5   1   4        6.65        6.14      0.21 o 
   6   1   4       33.58       35.70      0.47 o 
   0   2   4      542.90      530.38      5.07 o 
   1   2   4       57.24       56.81      0.34 o 
   2   2   4      191.42      198.24      1.13 o 
   3   2   4       69.87       73.41      0.49 o 
   4   2   4        5.23        5.92      0.16 o 
   5   2   4        2.61        3.31      0.17 o 
   6   2   4        0.60        0.87      0.17 o 
   0   3   4      837.49      808.21      6.87 o 
   1   3   4      108.87      115.61      0.70 o 
   2   3   4       26.56       25.74      0.22 o 
   3   3   4       44.65       43.79      0.38 o 
   4   3   4      126.71      126.33      1.04 o 
   5   3   4       10.42       10.07      0.27 o 
   0   4   4      156.97      163.22      1.58 o 
   1   4   4      116.22      109.60      0.77 o 
   2   4   4      110.37      105.24      0.73 o 
   3   4   4       28.99       28.05      0.35 o 
   4   4   4       33.66       29.48      0.43 o 
   5   4   4       21.50       21.14      0.42 o 
   0   5   4      454.66      447.89      4.41 o 
   1   5   4      227.66      219.86      1.96 o 
   2   5   4       32.29       28.90      0.36 o 
   3   5   4      103.25       95.91      0.91 o 
   4   5   4       32.19       33.36      0.48 o 
   0   6   4       25.97       26.93      0.50 o 
   1   6   4       91.30       90.51      0.93 o 
   2   6   4       12.71       11.31      0.28 o 
   3   6   4       16.84       17.73      0.34 o 
   4   6   4        9.36       10.71      0.33 o 
   0   7   4       16.44       17.35      0.48 o 
   1   7   4        9.20        9.24      0.28 o 
   2   7   4       24.09       24.58      0.43 o 
   3   7   4        3.72        3.82      0.25 o 
   0   8   4        1.11        0.48      0.34 o 
   1   8   4        6.58        6.46      0.32 o 
   1   0   5     1320.06     1253.69      8.83 o 
   2   0   5      362.56      362.97      2.70 o 
   3   0   5       14.07       11.57      0.21 o 
   4   0   5       25.94       26.63      0.42 o 
   5   0   5      232.78      230.81      2.63 o 
   6   0   5        2.98        3.98      0.28 o 
   0   1   5      218.60      196.82      1.39 o 
   1   1   5      708.77      713.75      3.99 o 
   2   1   5      462.99      473.15      2.51 o 
   3   1   5       21.34       21.68      0.20 o 
   4   1   5       50.84       49.04      0.41 o 
   5   1   5       23.04       21.95      0.33 o 
   6   1   5       52.62       52.34      0.59 o 
   0   2   5      465.40      456.16      3.44 o 
   1   2   5      207.99      209.09      1.21 o 
   2   2   5      186.88      191.57      1.14 o 
   3   2   5       22.91       26.53      0.24 o 
   4   2   5       29.49       30.24      0.31 o 
   5   2   5       42.01       39.85      0.44 o 
   6   2   5        6.40        6.40      0.25 o 
   0   3   5      196.32      236.04      2.40 o 
   1   3   5        2.13        1.54      0.07 o 
   2   3   5       46.77       40.89      0.30 o 
   3   3   5       12.94       14.15      0.28 o 
   4   3   5       17.27       15.67      0.28 o 
   5   3   5        2.85        3.28      0.18 o 
   0   4   5       22.86       21.71      0.32 o 
   1   4   5       58.41       63.15      0.48 o 
   2   4   5      645.53      637.39      3.81 o 
   3   4   5       12.95       15.97      0.25 o 
   4   4   5       11.93       11.74      0.29 o 
   5   4   5        0.98        1.46      0.20 o 
   0   5   5        3.26        4.02      0.18 o 
   1   5   5      188.21      183.36      1.97 o 
   2   5   5       30.65       26.40      0.34 o 
   3   5   5        5.81        6.90      0.23 o 
   4   5   5        0.27        0.53      0.17 o 
   0   6   5      140.38      138.39      1.70 o 
   1   6   5       63.18       60.54      0.61 o 
   2   6   5       23.26       20.96      0.35 o 
   3   6   5        4.47        6.54      0.25 o 
   4   6   5       11.92       14.86      0.37 o 
   0   7   5        3.34        5.13      0.43 o 
   1   7   5       20.41       19.14      0.40 o 
   2   7   5        6.68        7.22      0.27 o 
   3   7   5       17.78       21.35      0.45 o 
   0   8   5        0.10       -0.14      0.33 o 
   1   8   5       18.53       18.42      0.45 o 
   0   0   6      477.20      437.36      8.29 o 
   1   0   6      646.00      598.58      4.69 o 
   2   0   6      150.00      166.47      1.34 o 
   3   0   6       14.52       16.73      0.24 o 
   4   0   6       75.72       76.02      0.88 o 
   5   0   6       51.96       55.37      0.82 o 
   6   0   6       35.30       31.57      0.62 o 
   0   1   6       92.64       99.95      0.77 o 
   1   1   6       76.63       73.04      0.50 o 
   2   1   6      186.80      189.71      1.17 o 
   3   1   6       86.69       88.22      0.58 o 
   4   1   6       77.14       79.33      0.62 o 
   5   1   6       28.65       28.09      0.36 o 
   6   1   6        4.47        5.24      0.22 o 
   0   2   6      118.87      111.57      0.93 o 
   1   2   6      353.20      375.94      2.20 o 
   2   2   6      119.40      119.46      0.70 o 
   3   2   6       96.71      100.84      0.69 o 
   4   2   6       32.18       31.13      0.34 o 
   5   2   6       26.69       26.06      0.37 o 
   6   2   6        6.71        6.60      0.36 o 
   0   3   6      246.42      289.43      2.50 o 
   1   3   6      307.51      313.68      2.10 o 
   2   3   6      141.78      155.03      0.98 o 
   3   3   6      258.53      248.82      1.75 o 
   4   3   6       32.04       29.17      0.37 o 
   5   3   6        2.40        2.59      0.17 o 
   0   4   6       36.02       32.79      0.44 o 
   1   4   6       63.08       61.34      0.46 o 
   2   4   6      178.12      180.89      1.18 o 
   3   4   6       71.66       68.22      0.60 o 
   4   4   6       30.74       30.46      0.44 o 
   5   4   6        4.55        4.02      0.28 o 
   0   5   6        4.73        3.96      0.17 o 
   1   5   6       73.15       71.90      0.59 o 
   2   5   6       56.50       49.41      0.51 o 
   3   5   6       29.60       29.48      0.42 o 
   4   5   6       13.71       15.17      0.35 o 
   0   6   6       81.37       77.75      1.03 o 
   1   6   6       12.11       10.11      0.25 o 
   2   6   6        6.64        7.72      0.24 o 
   3   6   6       38.77       35.52      0.53 o 
   4   6   6        4.77        6.06      0.33 o 
   0   7   6       81.34       81.09      1.98 o 
   1   7   6        1.35        1.08      0.19 o 
   2   7   6       14.25       12.92      0.31 o 
   3   7   6        9.51       10.50      0.35 o 
   0   8   6        0.02       -0.31      0.31 o 
   1   8   6        2.28        2.89      0.52 o 
   1   0   7        0.77        0.59      0.07 o 
   2   0   7      178.06      192.55      1.54 o 
   3   0   7        0.89        1.21      0.09 o 
   4   0   7       63.25       64.05      0.78 o 
   5   0   7        3.45        3.95      0.38 o 
   6   0   7       34.33       32.87      0.63 o 
   0   1   7      150.23      142.10      1.09 o 
   1   1   7      128.65      139.10      0.92 o 
   2   1   7      173.09      186.92      1.18 o 
   3   1   7       31.59       29.00      0.25 o 
   4   1   7       97.31       94.94      0.72 o 
   5   1   7       59.02       57.31      0.58 o 
   6   1   7        5.32        5.56      0.22 o 
   0   2   7      589.38      626.27      4.88 o 
   1   2   7      312.27      346.48      2.18 o 
   2   2   7      101.85      106.53      0.67 o 
   3   2   7       99.14       97.67      0.70 o 
   4   2   7      101.29       98.53      0.84 o 
   5   2   7       19.65       18.84      0.32 o 
   0   3   7       40.66       42.34      0.44 o 
   1   3   7      438.96      468.87      3.10 o 
   2   3   7        1.67        1.85      0.09 o 
   3   3   7      511.47      500.58      3.58 o 
   4   3   7        2.38        3.30      0.16 o 
   5   3   7        5.39        4.97      0.21 o 
   0   4   7      107.73      119.14      1.18 o 
   1   4   7       58.61       57.38      0.46 o 
   2   4   7      103.26      100.28      0.76 o 
   3   4   7        6.02        6.16      0.22 o 
   4   4   7       58.37       54.16      0.64 o 
   5   4   7        6.97        7.63      0.29 o 
   0   5   7       48.18       48.98      0.69 o 
   1   5   7      101.59       96.78      0.78 o 
   2   5   7       25.15       23.32      0.32 o 
   3   5   7       21.21       21.10      0.35 o 
   4   5   7       37.08       35.96      0.54 o 
   0   6   7       64.19       62.41      0.89 o 
   1   6   7        6.89        6.78      0.27 o 
   2   6   7       18.47       16.63      0.32 o 
   3   6   7        4.63        4.42      0.23 o 
   4   6   7       36.87       39.04      0.59 o 
   0   7   7       28.35       25.83      0.89 o 
   1   7   7        2.79        3.24      0.27 o 
   2   7   7       44.94       45.87      0.61 o 
   3   7   7       21.76       24.14      1.33 o 
   0   8   7        0.08       -0.26      0.41 o 
   0   0   8     1133.83     1090.26     12.64 o 
   1   0   8      252.59      266.81      2.53 o 
   2   0   8       86.80      111.42      0.92 o 
   3   0   8       60.57       72.12      0.68 o 
   4   0   8       38.45       37.37      0.53 o 
   5   0   8       40.52       39.42      0.59 o 
   6   0   8       14.00       13.91      0.43 o 
   0   1   8      785.16      798.53      6.78 o 
   1   1   8      299.65      337.97      2.39 o 
   2   1   8       63.80       72.52      0.51 o 
   3   1   8       52.76       51.40      0.38 o 
   4   1   8       51.03       49.87      0.46 o 
   5   1   8       47.93       46.47      0.49 o 
   6   1   8        9.87        9.40      0.30 o 
   0   2   8      479.88      529.17      4.12 o 
   1   2   8      354.23      372.41      2.53 o 
   2   2   8       82.94       79.41      0.57 o 
   3   2   8      109.84      107.34      0.76 o 
   4   2   8       81.31       77.04      0.68 o 
   5   2   8       13.10       13.82      0.28 o 
   0   3   8       12.07       14.36      0.21 o 
   1   3   8       31.20       34.05      0.30 o 
   2   3   8       49.18       51.44      0.46 o 
   3   3   8       11.32       13.60      0.37 o 
   4   3   8       59.77       57.15      0.55 o 
   5   3   8        4.93        5.84      0.25 o 
   0   4   8      379.19      390.90      3.63 o 
   1   4   8       48.51       46.92      0.40 o 
   2   4   8       77.09       72.60      0.66 o 
   3   4   8       26.18       24.19      0.30 o 
   4   4   8       61.17       56.75      0.66 o 
   5   4   8       31.00       30.24      0.50 o 
   0   5   8       21.92       21.27      0.43 o 
   1   5   8       76.87       76.64      0.74 o 
   2   5   8       21.60       21.26      0.34 o 
   3   5   8        2.51        3.01      0.19 o 
   4   5   8        3.04        3.81      0.28 o 
   0   6   8        0.23        0.27      0.21 o 
   1   6   8       73.96       70.89      0.76 o 
   2   6   8       18.70       18.40      0.33 o 
   3   6   8       36.54       37.58      0.55 o 
   4   6   8        5.23        5.66      0.67 o 
   0   7   8        7.84        8.69      0.50 o 
   1   7   8        0.48        0.31      0.20 o 
   2   7   8       14.38       13.95      0.38 o 
   1   0   9       36.48       42.48      0.45 o 
   2   0   9        0.39        1.30      0.07 o 
   3   0   9        4.26        4.65      0.16 o 
   4   0   9       16.08       15.61      0.32 o 
   5   0   9        5.97        5.97      0.27 o 
   6   0   9        0.00        0.42      0.25 o 
   0   1   9       86.00       93.51      0.83 o 
   1   1   9       90.10      101.06      0.81 o 
   2   1   9      163.11      153.76      0.98 o 
   3   1   9       75.00       70.55      0.50 o 
   4   1   9       26.19       24.38      0.28 o 
   5   1   9       22.21       22.15      0.32 o 
   0   2   9       66.71       71.57      0.66 o 
   1   2   9      120.01      128.58      0.92 o 
   2   2   9       24.67       27.28      0.28 o 
   3   2   9      118.90      112.78      0.80 o 
   4   2   9       83.76       86.23      0.71 o 
   5   2   9       19.39       19.14      0.32 o 
   0   3   9        2.12        1.18      0.07 o 
   1   3   9      160.85      164.38      1.18 o 
   2   3   9      331.37      320.62      2.25 o 
   3   3   9      102.92       99.80      0.81 o 
   4   3   9       46.41       43.93      0.46 o 
   5   3   9       13.34       13.69      0.33 o 
   0   4   9       16.19       13.60      0.24 o 
   1   4   9       73.94       72.28      0.80 o 
   2   4   9      222.96      223.83      1.78 o 
   3   4   9       49.78       51.52      0.52 o 
   4   4   9       30.86       31.70      0.63 o 
   5   4   9       25.45       26.63      0.52 o 
   0   5   9       27.97       26.91      0.45 o 
   1   5   9      186.29      182.74      1.57 o 
   2   5   9       46.37       47.57      0.52 o 
   3   5   9        2.25        2.23      0.18 o 
   4   5   9       28.88       28.15      0.47 o 
   0   6   9       20.94       20.03      0.54 o 
   1   6   9       23.71       23.14      0.36 o 
   2   6   9        5.16        5.30      0.21 o 
   3   6   9        3.80        3.65      0.22 o 
   0   7   9        3.14        3.74      0.37 o 
   1   7   9       17.83       17.31      0.57 o 
   2   7   9       26.45       26.57      0.55 o 
   0   0  10      104.48      106.91      1.51 o 
   1   0  10        0.22        1.07      0.08 o 
   2   0  10      433.01      461.52      3.62 o 
   3   0  10       16.89       16.66      0.25 o 
   4   0  10        8.25        7.19      0.25 o 
   5   0  10        1.68        1.62      0.20 o 
   0   1  10      100.98      107.18      0.95 o 
   1   1  10      376.80      414.96      3.00 o 
   2   1  10       26.69       29.84      0.26 o 
   3   1  10       10.24       10.12      0.19 o 
   4   1  10       77.73       77.35      0.61 o 
   5   1  10       41.54       40.99      0.45 o 
   0   2  10      230.66      258.89      2.23 o 
   1   2  10      190.41      184.25      1.45 o 
   2   2  10        8.03        7.95      0.15 o 
   3   2  10      267.39      256.70      1.70 o 
   4   2  10       49.09       50.74      0.47 o 
   5   2  10       10.19       10.41      0.25 o 
   0   3  10       88.40       94.85      0.82 o 
   1   3  10        5.89        4.52      0.24 o 
   2   3  10        6.61        7.07      0.36 o 
   3   3  10       50.14       48.85      0.47 o 
   4   3  10       18.66       19.49      0.32 o 
   5   3  10        6.07        6.63      0.27 o 
   0   4  10       95.98       99.85      1.01 o 
   1   4  10      157.87      152.62      1.48 o 
   2   4  10       11.97       12.08      0.34 o 
   3   4  10      110.32      110.10      0.99 o 
   4   4  10       18.32       17.80      0.35 o 
   5   4  10        8.81       12.40      0.34 o 
   0   5  10      190.62      177.59      2.07 o 
   1   5  10       11.77       12.85      0.24 o 
   2   5  10        8.39        7.91      0.22 o 
   3   5  10       21.61       20.86      0.38 o 
   4   5  10       63.48       68.82      0.89 o 
   0   6  10       11.05       10.18      0.41 o 
   1   6  10       12.58       12.07      0.31 o 
   2   6  10       56.75       58.15      0.83 o 
   3   6  10        6.23        6.46      0.27 o 
   0   7  10       44.27       40.49      1.05 o 
   1   7  10       16.43       16.30      0.41 o 
   2   7  10        1.18        1.23      0.21 o 
   1   0  11        9.82       12.40      0.20 o 
   2   0  11       67.64       70.72      0.67 o 
   3   0  11       28.56       31.08      0.39 o 
   4   0  11        2.97        2.63      0.19 o 
   5   0  11        5.23        4.66      0.30 o 
   0   1  11        0.59        0.67      0.07 o 
   1   1  11       17.53       16.19      0.35 o 
   2   1  11       41.05       41.16      0.35 o 
   3   1  11        6.34        6.72      0.14 o 
   4   1  11       28.08       27.13      0.30 o 
   5   1  11       12.22       14.05      0.27 o 
   0   2  11      277.62      321.67      2.76 o 
   1   2  11      189.35      210.65      1.65 o 
   2   2  11        1.78        1.90      0.09 o 
   3   2  11      196.79      192.38      1.40 o 
   4   2  11       74.67       76.08      0.64 o 
   5   2  11       34.03       32.09      0.49 o 
   0   3  11      164.38      177.95      1.63 o 
   1   3  11        4.77        3.97      0.12 o 
   2   3  11      400.72      389.37      3.19 o 
   3   3  11      131.30      129.99      1.21 o 
   4   3  11       80.98       77.02      0.81 o 
   5   3  11        4.29        4.76      0.24 o 
   0   4  11        1.18        0.63      0.09 o 
   1   4  11       13.07       13.23      0.21 o 
   2   4  11       75.80       72.28      0.73 o 
   3   4  11       64.03       65.81      0.68 o 
   4   4  11       45.72       44.32      0.64 o 
   0   5  11       92.09       93.11      1.48 o 
   1   5  11       18.08       16.72      0.26 o 
   2   5  11        0.04        0.03      0.11 o 
   3   5  11       19.11       19.86      0.39 o 
   4   5  11       30.77       32.01      0.53 o 
   0   6  11        4.63        5.05      0.34 o 
   1   6  11       47.55       46.21      0.63 o 
   2   6  11        6.92        7.18      0.28 o 
   3   6  11       30.85       33.47      0.53 o 
   0   7  11        1.88        3.05      0.36 o 
   1   7  11        6.73        7.80      0.34 o 
   2   7  11        0.06        0.19      0.20 o 
   0   0  12      148.65      154.99      2.42 o 
   1   0  12      352.69      386.87      3.67 o 
   2   0  12        6.84        5.78      0.18 o 
   3   0  12       20.27       21.28      0.32 o 
   4   0  12       12.96       11.89      0.30 o 
   5   0  12       38.46       35.70      0.56 o 
   0   1  12      577.47      615.11      8.21 o 
   1   1  12      261.98      280.00      2.34 o 
   2   1  12       72.99       82.04      0.65 o 
   3   1  12        0.43        0.72      0.09 o 
   4   1  12       32.38       32.98      0.35 o 
   5   1  12       71.59       72.17      0.76 o 
   0   2  12        0.27        0.10      0.06 o 
   1   2  12       38.08       40.99      0.40 o 
   2   2  12       33.00       29.88      0.39 o 
   3   2  12       18.42       19.47      0.49 o 
   4   2  12      100.49       98.25      0.83 o 
   5   2  12        7.87        8.54      0.29 o 
   0   3  12      102.88       98.68      0.91 o 
   1   3  12       39.98       39.53      0.40 o 
   2   3  12      532.82      536.13      4.63 o 
   3   3  12       24.12       24.32      0.43 o 
   4   3  12       12.68       13.15      0.26 o 
   5   3  12        2.61        3.05      0.26 o 
   0   4  12      143.56      128.77      2.48 o 
   1   4  12      149.59      143.49      1.24 o 
   2   4  12        2.24        2.43      0.25 o 
   3   4  12       65.16       65.02      0.83 o 
   4   4  12        8.97       10.53      0.30 o 
   0   5  12        0.71        0.76      0.21 o 
   1   5  12       20.82       19.81      0.29 o 
   2   5  12       14.11       13.60      0.27 o 
   3   5  12       38.07       37.78      0.56 o 
   4   5  12        0.02        0.80      0.31 o 
   0   6  12        7.59        7.40      0.38 o 
   1   6  12       14.40       12.22      0.32 o 
   2   6  12       15.20       16.99      0.46 o 
   3   6  12       12.66       14.04      0.34 o 
   0   7  12        0.08        0.15      0.25 o 
   1   7  12       33.53       38.33      1.29 o 
   2   7  12        9.82       10.33      0.36 o 
   1   0  13       27.80       31.16      0.66 o 
   2   0  13      268.37      276.53      2.82 o 
   3   0  13       54.76       53.80      0.66 o 
   4   0  13        5.12        4.75      0.24 o 
   5   0  13       17.89       17.35      0.39 o 
   0   1  13      482.12      491.34      6.24 o 
   1   1  13       12.57       10.30      0.37 o 
   2   1  13       32.31       33.22      0.32 o 
   3   1  13       22.97       23.43      0.26 o 
   4   1  13       21.87       21.37      0.27 o 
   5   1  13       24.67       26.26      0.40 o 
   0   2  13      169.66      174.52      1.66 o 
   1   2  13      386.63      387.29      2.63 o 
   2   2  13       31.47       30.17      0.33 o 
   3   2  13       70.89       66.88      0.67 o 
   4   2  13       13.46       14.13      0.24 o 
   5   2  13       24.64       25.33      0.46 o 
   0   3  13        9.55       10.62      0.20 o 
   1   3  13       39.95       44.83      0.44 o 
   2   3  13       37.62       37.34      0.46 o 
   3   3  13       39.28       39.32      0.58 o 
   4   3  13        0.99        1.15      0.20 o 
   5   3  13       14.80       15.27      0.42 o 
   0   4  13       27.40       31.85      0.55 o 
   1   4  13      140.30      145.89      1.26 o 
   2   4  13       46.69       44.06      0.68 o 
   3   4  13       12.57       12.88      0.33 o 
   4   4  13       19.71       19.41      0.66 o 
   0   5  13       38.60       34.62      0.71 o 
   1   5  13       24.65       25.27      0.33 o 
   2   5  13       25.76       24.42      0.36 o 
   3   5  13        7.18        8.15      0.33 o 
   4   5  13       25.61       26.69      0.57 o 
   0   6  13        2.24        2.49      0.27 o 
   1   6  13       14.83       14.60      0.36 o 
   2   6  13       11.52        9.80      0.35 o 
   3   6  13       11.21       12.91      0.33 o 
   0   7  13        0.27        0.21      0.48 o 
   1   7  13        0.38        0.97      0.22 o 
   0   0  14      367.23      339.61      7.63 o 
   1   0  14        4.08        4.06      0.18 o 
   2   0  14       57.06       62.66      1.44 o 
   3   0  14       32.49       33.41      0.53 o 
   4   0  14       61.42       59.78      0.84 o 
   5   0  14        1.60        1.75      0.23 o 
   0   1  14       24.70       23.18      0.84 o 
   1   1  14      136.00      131.20      1.15 o 
   2   1  14       26.46       27.32      0.30 o 
   3   1  14      148.42      140.91      1.11 o 
   4   1  14       63.48       61.89      0.57 o 
   5   1  14       13.43       15.36      0.31 o 
   0   2  14        3.22        2.52      0.23 o 
   1   2  14      106.89      115.67      0.90 o 
   2   2  14       64.00       64.44      0.57 o 
   3   2  14       18.51       17.65      0.28 o 
   4   2  14        6.90        7.41      0.28 o 
   5   2  14        9.21        8.93      0.30 o 
   0   3  14       95.33       94.01      0.95 o 
   1   3  14      231.05      222.45      1.76 o 
   2   3  14        8.02        8.92      0.33 o 
   3   3  14       96.24       95.96      1.12 o 
   4   3  14        2.39        2.30      0.20 o 
   5   3  14        2.03        2.94      0.31 o 
   0   4  14       99.38       94.38      2.19 o 
   1   4  14      204.78      191.06      1.78 o 
   2   4  14       74.97       74.29      0.92 o 
   3   4  14       38.76       37.45      0.58 o 
   4   4  14       28.04       29.17      0.59 o 
   0   5  14      192.28      166.20      2.45 o 
   1   5  14       51.34       53.07      0.66 o 
   2   5  14       16.06       16.63      0.41 o 
   3   5  14       15.42       16.22      0.43 o 
   4   5  14        8.79        8.95      0.50 o 
   0   6  14       18.87       20.65      0.70 o 
   1   6  14        6.22        6.18      0.27 o 
   2   6  14       14.75       17.15      0.45 o 
   3   6  14        4.20        4.87      0.67 o 
   0   7  14        3.18        3.84      0.40 o 
   1   7  14       13.30       14.45      0.50 o 
   1   0  15      277.17      284.85      4.24 o 
   2   0  15       55.73       54.08      1.03 o 
   3   0  15       53.78       43.62      0.83 o 
   4   0  15        3.26        2.73      0.24 o 
   5   0  15        0.80        0.91      0.24 o 
   0   1  15       19.82       19.79      0.42 o 
   1   1  15        0.66        1.34      0.10 o 
   2   1  15       45.00       39.50      0.40 o 
   3   1  15       26.57       28.38      0.35 o 
   4   1  15        0.58        0.68      0.15 o 
   5   1  15       34.57       35.07      0.56 o 
   0   2  15        3.46        2.40      0.12 o 
   1   2  15      173.06      168.30      1.90 o 
   2   2  15        9.62       10.46      0.29 o 
   3   2  15       36.14       34.66      0.44 o 
   4   2  15       52.72       51.32      0.72 o 
   5   2  15       19.12       20.72      0.45 o 
   0   3  15       26.76       26.34      0.40 o 
   1   3  15       14.97       14.36      0.56 o 
   2   3  15      157.84      154.66      1.70 o 
   3   3  15       25.68       25.60      0.45 o 
   4   3  15        0.27        0.20      0.18 o 
   0   4  15       20.06       16.57      0.39 o 
   1   4  15        9.09       11.47      0.24 o 
   2   4  15        7.64        8.10      0.28 o 
   3   4  15        2.89        2.90      0.21 o 
   4   4  15       10.36       10.99      0.40 o 
   0   5  15      147.05      152.08      2.26 o 
   1   5  15       48.53       44.79      0.58 o 
   2   5  15        0.87        0.72      0.19 o 
   3   5  15       26.21       27.84      0.56 o 
   0   6  15       44.40       42.09      1.00 o 
   1   6  15        7.33        6.50      0.29 o 
   2   6  15       31.80       33.30      0.65 o 
   0   7  15        1.09        1.18      0.37 o 
   0   0  16       50.89       56.48      1.39 o 
   1   0  16        0.13        0.76      0.14 o 
   2   0  16        1.99        1.28      0.29 o 
   3   0  16        9.03        7.20      0.27 o 
   4   0  16        9.17        8.75      0.66 o 
   5   0  16       12.78       11.82      0.43 o 
   0   1  16      229.18      212.13      2.53 o 
   1   1  16       17.21       17.77      0.27 o 
   2   1  16      125.26      115.99      1.17 o 
   3   1  16        1.11        1.07      0.14 o 
   4   1  16       14.86       14.14      0.34 o 
   5   1  16       14.32       14.48      0.36 o 
   0   2  16        6.66        7.07      0.18 o 
   1   2  16      114.65      109.80      1.23 o 
   2   2  16      232.51      222.48      2.31 o 
   3   2  16       28.23       26.22      0.45 o 
   4   2  16       33.33       33.53      0.51 o 
   5   2  16        5.11        4.36      0.39 o 
   0   3  16        0.34        0.01      0.13 o 
   1   3  16       52.70       42.70      0.61 o 
   2   3  16      111.21      107.96      1.25 o 
   3   3  16       45.91       45.29      0.82 o 
   4   3  16        1.34        1.12      0.23 o 
   0   4  16      220.74      203.71      4.76 o 
   1   4  16       74.26       66.34      0.99 o 
   2   4  16        6.40        6.49      0.28 o 
   3   4  16       50.20       47.63      0.68 o 
   4   4  16       12.06       10.74      0.37 o 
   0   5  16      102.12      105.57      1.99 o 
   1   5  16       33.04       31.80      0.46 o 
   2   5  16        2.46        2.94      0.29 o 
   3   5  16        1.29        1.43      0.23 o 
   0   6  16        0.13        0.30      0.26 o 
   1   6  16       23.57       23.96      0.50 o 
   2   6  16       55.85       58.76      1.78 o 
   1   0  17       11.40       11.95      0.30 o 
   2   0  17       15.59       11.87      0.36 o 
   3   0  17        0.03        0.61      0.27 o 
   4   0  17        6.21        5.11      0.30 o 
   5   0  17        1.05        1.51      0.24 o 
   0   1  17      743.02      684.06     10.39 o 
   1   1  17        9.56        9.66      0.21 o 
   2   1  17        9.16        8.52      0.24 o 
   3   1  17        4.91        5.92      0.23 o 
   4   1  17       36.98       37.52      0.75 o 
   5   1  17       13.54       12.93      0.37 o 
   0   2  17        7.42        8.65      0.25 o 
   1   2  17      129.20      121.12      1.47 o 
   2   2  17        5.42        6.83      0.42 o 
   3   2  17       30.71       29.45      0.48 o 
   4   2  17        3.87        5.46      0.50 o 
   0   3  17        9.74       10.04      0.39 o 
   1   3  17       14.65       12.60      0.36 o 
   2   3  17      112.50      107.09      1.24 o 
   3   3  17       16.29       16.99      0.38 o 
   4   3  17       10.97       10.89      0.38 o 
   0   4  17        3.48        4.18      0.51 o 
   1   4  17        0.22        0.42      0.17 o 
   2   4  17        1.88        1.78      0.18 o 
   3   4  17        4.57        5.19      0.30 o 
   4   4  17       18.32       17.72      2.15 o 
   0   5  17        1.70        1.83      0.26 o 
   1   5  17       32.41       31.92      0.56 o 
   2   5  17        3.34        3.66      1.09 o 
   3   5  17       27.88       31.04      1.18 o 
   0   6  17       14.27       15.88      0.57 o 
   1   6  17       21.16       20.79      0.46 o 
   2   6  17        7.25        6.92      0.63 o 
   0   0  18       60.47       61.71      1.80 o 
   1   0  18      491.82      491.82      9.20 o 
   2   0  18        0.75        1.54      0.21 o 
   3   0  18      106.52      102.29      1.67 o 
   4   0  18        1.81        1.69      0.22 o 
   0   1  18      153.14      156.14      2.23 o 
   1   1  18      137.69      136.52      2.21 o 
   2   1  18        1.91        3.07      0.16 o 
   3   1  18       13.61       13.16      0.32 o 
   4   1  18       36.86       36.29      0.75 o 
   0   2  18       90.62       80.38      1.50 o 
   1   2  18      112.66      112.12      1.85 o 
   2   2  18       38.48       37.69      0.64 o 
   3   2  18       22.85       22.31      0.80 o 
   4   2  18        7.46        7.90      0.34 o 
   0   3  18       38.06       33.30      0.76 o 
   1   3  18       15.83       14.05      0.42 o 
   2   3  18       39.98       36.89      0.76 o 
   3   3  18        2.10        2.53      0.23 o 
   4   3  18        7.42        8.30      0.33 o 
   0   4  18        0.13       -0.16      0.30 o 
   1   4  18        6.83        5.91      0.34 o 
   2   4  18        7.86        7.21      0.38 o 
   3   4  18        0.09        1.05      0.51 o 
   0   5  18       16.38       12.38      0.48 o 
   1   5  18       21.30       21.19      0.57 o 
   2   5  18        2.32        2.67      0.29 o 
   3   5  18        2.96        3.03      0.38 o 
   0   6  18       34.64       32.05      0.85 o 
   1   6  18       39.69       40.53      0.69 o 
   1   0  19      333.80      338.57      8.25 o 
   2   0  19       95.81       95.15      4.35 o 
   3   0  19      118.43      111.70      1.90 o 
   4   0  19        0.06        0.23      0.19 o 
   0   1  19      116.57      120.15      4.64 o 
   1   1  19      108.66      103.94      2.19 o 
   2   1  19       32.93       32.60      0.69 o 
   3   1  19       41.40       39.87      0.61 o 
   4   1  19       25.47       27.51      0.65 o 
   0   2  19        1.33        1.70      0.22 o 
   1   2  19       45.51       45.88      0.82 o 
   2   2  19       25.68       24.84      0.58 o 
   3   2  19       23.41       22.58      0.62 o 
   4   2  19       10.20       12.06      0.47 o 
   0   3  19        0.56        0.39      0.24 o 
   1   3  19       13.61       14.65      0.43 o 
   2   3  19       12.07       10.57      0.41 o 
   3   3  19        4.38        5.52      0.35 o 
   4   3  19       26.33       28.15      0.59 o 
   0   4  19       14.20       11.95      0.44 o 
   1   4  19       13.57       12.04      0.42 o 
   2   4  19        4.67        5.98      0.34 o 
   3   4  19       17.49       17.94      0.45 o 
   0   5  19        0.36        0.52      0.23 o 
   1   5  19        5.76        7.34      0.38 o 
   2   5  19        3.53        3.42      0.38 o 
   0   6  19        0.48        0.24      0.26 o 
   1   6  19       14.91       16.76      0.78 o 
   0   0  20      202.72      196.33      9.80 o 
   1   0  20       61.04       71.37      5.23 o 
   2   0  20       16.44       21.96      1.17 o 
   3   0  20        8.35        8.47      0.52 o 
   4   0  20        0.03        0.01      0.25 o 
   0   1  20      172.99      167.83      3.26 o 
   1   1  20       13.05       14.80      0.33 o 
   2   1  20      223.08      208.64      2.76 o 
   3   1  20        3.21        5.03      0.59 o 
   4   1  20       23.33       24.20      0.61 o 
   0   2  20        1.09        1.63      0.19 o 
   1   2  20       48.36       41.41      0.77 o 
   2   2  20        4.46        5.09      0.32 o 
   3   2  20       31.60       32.55      0.80 o 
   4   2  20        7.10        9.51      0.74 o 
   0   3  20        0.75        0.83      0.20 o 
   1   3  20       13.95       11.69      0.40 o 
   2   3  20        1.73        2.04      0.25 o 
   3   3  20       26.34       30.28      0.69 o 
   0   4  20        1.24        1.83      0.26 o 
   1   4  20       10.85        9.87      0.40 o 
   2   4  20        6.28        7.02      0.39 o 
   3   4  20       22.92       24.43      0.64 o 
   0   5  20       28.00       26.59      0.71 o 
   1   5  20        2.80        3.65      0.33 o 
   2   5  20        6.19        6.19      0.40 o 
   1   0  21        0.86        1.55      0.25 o 
   2   0  21      135.70      126.87      3.33 o 
   3   0  21       16.51       17.87      0.65 o 
   0   1  21      123.75      116.07      2.68 o 
   1   1  21       38.87       38.13      0.60 o 
   2   1  21       32.97       33.67      0.63 o 
   3   1  21       15.02       16.03      0.48 o 
   4   1  21        9.65       10.20      0.45 o 
   0   2  21      145.27      132.95      2.38 o 
   1   2  21       25.74       21.10      0.51 o 
   2   2  21        5.71        5.33      0.33 o 
   3   2  21       52.69       50.78      0.93 o 
   0   3  21       28.82       31.20      0.75 o 
   1   3  21       23.79       22.70      0.55 o 
   2   3  21       10.89        9.54      0.41 o 
   3   3  21        1.82        2.44      0.48 o 
   0   4  21        4.33        6.18      0.55 o 
   1   4  21       15.00       15.19      0.48 o 
   2   4  21       24.87       24.65      0.64 o 
   0   5  21        0.77        1.26      0.26 o 
   1   5  21       13.08       13.15      0.48 o 
   0   0  22        2.45        2.55      0.37 o 
   1   0  22      130.55      122.56      2.21 o 
   3   0  22        0.16        0.34      0.24 o 
   0   1  22        7.76        7.75      0.39 o 
   1   1  22       12.35       13.14      0.33 o 
   2   1  22        6.18        6.92      0.59 o 
   3   1  22        8.15        6.71      0.36 o 
   0   2  22        4.42        5.52      0.36 o 
   1   2  22       13.56       12.79      0.41 o 
   2   2  22       10.66       10.16      0.40 o 
   3   2  22        8.50       10.73      0.74 o 
   0   3  22        3.35        3.31      0.30 o 
   1   3  22       24.87       22.21      0.56 o 
   2   3  22        6.54        7.11      0.33 o 
   3   3  22       19.15       18.51      0.55 o 
   0   4  22        5.06        3.90      0.32 o 
   1   4  22        0.10        0.48      0.22 o 
   2   4  22       16.20       18.26      0.55 o 
   0   5  22        7.10        8.50      0.42 o 
   1   5  22       23.15       26.19      0.66 o 
   1   0  23       24.13       24.20      0.65 o 
   3   0  23        5.46        6.99      0.70 o 
   0   1  23        5.08        4.67      0.35 o 
   1   1  23       49.10       46.65      0.70 o 
   2   1  23       30.14       31.82      1.18 o 
   3   1  23       23.57       22.11      0.57 o 
   0   2  23       15.38       14.96      0.50 o 
   1   2  23       14.16       13.34      0.43 o 
   2   2  23       17.84       17.38      0.51 o 
   3   2  23       13.80       14.93      0.98 o 
   0   3  23       16.05       14.99      0.49 o 
   1   3  23        7.21        7.73      0.36 o 
   2   3  23        0.97        1.31      0.25 o 
   0   4  23        9.30       10.90      0.44 o 
   1   4  23       32.96       36.39      0.77 o 
   2   4  23        9.27       10.03      0.45 o 
   0   0  24        0.11        0.41      0.33 o 
   1   0  24       19.28       18.43      0.72 o 
   3   0  24        4.07        4.48      0.59 o 
   0   1  24        0.67        0.39      0.23 o 
   1   1  24        0.53        0.93      0.16 o 
   2   1  24        9.12        9.80      0.70 o 
   3   1  24        4.97        4.74      0.59 o 
   0   2  24        1.04        0.93      0.24 o 
   1   2  24        0.13        0.58      0.22 o 
   2   2  24       29.41       27.39      0.64 o 
   3   2  24       29.18       25.07      7.42 o 
   0   3  24        4.12        2.21      0.26 o 
   1   3  24        8.50        9.06      0.38 o 
   2   3  24       12.75       13.33      0.48 o 
   0   4  24       10.81       10.85      0.57 o 
   1   4  24        7.05        9.46      0.42 o 
   1   0  25       26.96       29.40      0.74 o 
   2   0  25        0.36        0.41      0.41 o 
   3   0  25       11.02       14.13      0.92 o 
   0   1  25       13.86       12.76      0.48 o 
   1   1  25       17.34       17.17      0.48 o 
   2   1  25       23.53       16.63      6.79 o 
   0   2  25        2.53        1.62      0.27 o 
   1   2  25        7.99        8.52      0.38 o 
   2   2  25       27.20       28.06      0.58 o 
   0   3  25      105.83      110.08      3.61 o 
   1   3  25        0.37        0.16      0.22 o 
   2   3  25        5.80        9.61      3.50 o 
   0   0  26       32.71       33.26      1.15 o 
   1   0  26       46.09       50.62      1.10 o 
   2   0  26        0.01        0.04      0.41 o 
   0   1  26       26.15       27.25      0.72 o 
   1   1  26        3.65        4.70      0.33 o 
   2   1  26        0.36        0.85      0.44 o 
   0   2  26        0.41        0.27      0.24 o 
   1   2  26       16.74       17.24      0.51 o 
   2   2  26       30.31       31.67      1.40 o 
   0   3  26       15.09       18.92      1.33 o 
   1   3  26        6.81        9.42      0.42 o 
   1   0  27        0.15        0.79      0.26 o 
   2   0  27        0.86        1.00      0.48 o 
   0   1  27       14.97       16.84      0.57 o 
   1   1  27       26.42       26.33      0.67 o 
   0   2  27        2.53        2.13      0.28 o 
   1   2  27        1.35        1.99      0.27 o 
   0   0  28       72.65       73.59      2.11 o 
   1   0  28        0.24        0.63      0.35 o 
   0   1  28        6.98        8.62      0.45 o 
   1   1  28       11.21       12.94      0.45 o 
                                                 
